# Supplementary material for: Oral Health-Related Quality of Life in Adolescents as Measured with the Child-OIDP Questionnaire: A Systematic Review
Source: Int J Environ Res Public Health. 2021 Dec 9;18(24):12995. doi: 10.3390/ijerph182412995 (PMC8701449; doi:10.3390/ijerph182412995)
Supplement: Supplementary file 1 [file ijerph-18-12995-s001.zip]

Archive with 1 entries (1 files):
- ijerph-1477806-supplementary.pdf
